# Supplementary material for: 5,7-Dibromo-2-methyl­quinolin-8-ol
Source: Acta Crystallogr Sect E Struct Rep Online. 2011 Mar 5;67(Pt 4):o794. doi: 10.1107/S1600536811007434 (PMC3099784; doi:10.1107/S1600536811007434)
Supplement: Supplementary file 2 [file e-67-0o794-Isup2.hkl]

# 
# h,k,l, Fc-squared, Fo-squared, sigma(Fo-squared) and status flag 
# 
data_I
_shelx_title ' nisc_1 in C2/c' 
_shelx_refln_list_code          4 
_shelx_F_calc_maximum      493.66 
_exptl_crystal_F_000      1216.00 
_reflns_d_resolution_high  0.8333 
 
loop_ 
 _symmetry_equiv_pos_as_xyz 
 'x, y, z' 
 '-x, y, -z+1/2' 
 'x+1/2, y+1/2, z' 
 '-x+1/2, y+1/2, -z+1/2' 
 '-x, -y, -z' 
 'x, -y, z-1/2' 
 '-x+1/2, -y+1/2, -z' 
 'x+1/2, -y+1/2, z-1/2' 
 
_cell_length_a    22.2221 
_cell_length_b     4.0479 
_cell_length_c    21.7221 
_cell_angle_alpha  90.000 
_cell_angle_beta  102.167 
_cell_angle_gamma  90.000 
 
_shelx_F_squared_multiplier     1.000 
 
loop_ 
 _refln_index_h 
 _refln_index_k 
 _refln_index_l 
 _refln_F_squared_calc 
 _refln_F_squared_meas 
 _refln_F_squared_sigma 
 _refln_observed_status 
   2   0   0     1174.65     1194.68     25.24 o 
   4   0   0      741.41      750.72     23.52 o 
   6   0   0   119417.94   103286.27   1242.89 o 
   8   0   0    51022.23    50628.62    610.47 o 
  10   0   0      373.41      286.31     52.87 o 
  12   0   0    14868.57    17309.69    268.44 o 
  14   0   0    36443.61    34532.19    538.96 o 
  16   0   0      129.74      234.84     22.40 o 
  18   0   0    18292.46    18309.41    289.58 o 
  20   0   0    43561.80    44166.69   1267.15 o 
  22   0   0     2714.56     2272.65     95.77 o 
  24   0   0    24602.03    24161.83    759.39 o 
  26   0   0    10538.98     9908.51    360.90 o 
   1   1   0    19667.21    19380.64    157.52 o 
   3   1   0    31704.51    33078.11    287.14 o 
   5   1   0       22.20       56.92      6.15 o 
   7   1   0    56111.54    54325.25    448.97 o 
   9   1   0       57.09      161.11     15.20 o 
  11   1   0    23682.61    25201.41    249.81 o 
  13   1   0    34487.32    34419.60    321.71 o 
  15   1   0     6131.62     6400.44     97.71 o 
  17   1   0     7592.01     7453.60    104.21 o 
  19   1   0     4907.92     4695.29     93.05 o 
  21   1   0     8699.15     8776.04    151.87 o 
  23   1   0     2457.64     2653.83     75.22 o 
  25   1   0     5440.67     5176.09    109.69 o 
   0   2   0    16979.50    17481.24    186.36 o 
   2   2   0    45156.45    44250.67    391.96 o 
   4   2   0     3843.89     3845.02     40.05 o 
   6   2   0     5311.98     5113.73     50.27 o 
   8   2   0    29853.01    29926.60    264.53 o 
  10   2   0     1521.22     1441.28     21.48 o 
  12   2   0     2757.48     2818.38     39.24 o 
  14   2   0     6919.30     6999.98     94.01 o 
  16   2   0    13826.01    13955.69    176.50 o 
  18   2   0     1317.25     1318.84     41.34 o 
  20   2   0      496.24      509.89     43.17 o 
  22   2   0    15321.05    15241.75    245.23 o 
   1   3   0     8828.73     8869.93     88.06 o 
   3   3   0     8285.33     8177.11     77.14 o 
   5   3   0    13260.91    13044.60    143.31 o 
   7   3   0      205.21      224.99     12.31 o 
   9   3   0    42551.88    42474.90    433.98 o 
  11   3   0     9891.81    10115.48    114.77 o 
  13   3   0      508.06      505.40     25.72 o 
  15   3   0    21621.21    21533.58    265.22 o 
  17   3   0      260.36      223.12     31.85 o 
  19   3   0        0.96       10.55     34.31 o 
   2   4   0    11132.00    10973.37    330.54 o 
   4   4   0     2549.09     2504.56     87.54 o 
   6   4   0      582.55      545.03     23.54 o 
   8   4   0     8681.32     8668.54    158.12 o 
  10   4   0      759.92      715.38     45.00 o 
  12   4   0     1630.76     1543.49     42.44 o 
  14   4   0      749.71      712.78     35.66 o 
 -25   1   1     1144.32     1108.28     54.77 o 
 -23   1   1     4297.65     3983.62     90.21 o 
 -21   1   1     5104.40     5326.68    104.36 o 
 -19   1   1    10409.68    10557.46    157.32 o 
 -17   1   1     6647.43     6483.90    102.49 o 
 -15   1   1    13822.60    14320.49    174.25 o 
 -13   1   1    25190.42    25497.94    239.67 o 
 -11   1   1     2458.65     2535.97     32.41 o 
  -9   1   1     5789.06     5978.81     73.63 o 
  -7   1   1     1152.52     1300.75     15.13 o 
  -5   1   1    36991.82    38688.11    309.56 o 
  -3   1   1    40453.89    41058.83    360.69 o 
  -1   1   1      713.69      624.71      8.94 o 
   1   1   1    42199.97    41139.68    287.93 o 
   3   1   1    31430.31    32150.31    272.26 o 
   5   1   1    15220.99    14965.26    123.53 o 
   7   1   1    31475.95    32953.25    274.08 o 
   9   1   1    18648.13    20941.29    190.15 o 
  11   1   1     3616.91     3370.57     40.05 o 
  13   1   1       64.89      100.20     25.98 o 
  15   1   1      245.32      200.40     15.44 o 
  17   1   1      568.36      669.78     25.27 o 
  19   1   1     3083.95     3197.94     78.79 o 
  21   1   1    10344.26     9729.67    164.95 o 
  23   1   1     6353.72     6225.70    120.54 o 
  25   1   1     5226.26     5312.00    120.80 o 
 -22   2   1     3069.68     3058.46     80.16 o 
 -20   2   1     1709.09     1584.94     67.66 o 
 -18   2   1       23.34       21.29     27.43 o 
 -16   2   1      364.18      380.82     23.69 o 
 -14   2   1     5285.27     5179.37     67.72 o 
 -12   2   1    10973.29    11251.04    118.28 o 
 -10   2   1     8353.30     8388.25     81.30 o 
  -8   2   1    19782.79    19494.46    189.93 o 
  -6   2   1    10876.92    10653.26     89.93 o 
  -4   2   1    28164.87    29014.75    262.75 o 
  -2   2   1    24721.64    24772.11    211.39 o 
   0   2   1     8947.20     8901.29     72.82 o 
   2   2   1      410.17      569.66     13.10 o 
   4   2   1       49.40       52.13     15.75 o 
   6   2   1    13279.40    13660.49    130.36 o 
   8   2   1     6358.72     6423.18     60.87 o 
  10   2   1     6682.30     6460.60     64.54 o 
  12   2   1    21829.86    21926.19    251.55 o 
  14   2   1    11088.76    11101.68    141.56 o 
  16   2   1    11027.04    10893.50    155.93 o 
  18   2   1     6679.20     7099.35    111.11 o 
  20   2   1     1289.20     1312.11     60.83 o 
  22   2   1      339.00      292.89     44.71 o 
 -19   3   1      953.65      867.10     40.94 o 
 -17   3   1       79.83       89.03     29.32 o 
 -15   3   1      745.33      644.06     29.47 o 
 -13   3   1      400.71      409.32     24.43 o 
 -11   3   1      569.37      578.29     17.26 o 
  -9   3   1     1911.87     1781.95     38.27 o 
  -7   3   1       71.23       91.70     10.67 o 
  -5   3   1       48.12       99.74     28.32 o 
  -3   3   1      250.57      242.72     11.47 o 
  -1   3   1      355.68      348.11     11.16 o 
   1   3   1     1477.26     1522.99     37.66 o 
   3   3   1      375.91      423.56     11.51 o 
   5   3   1     2130.93     2140.99     36.24 o 
   7   3   1      111.91       86.66     15.08 o 
   9   3   1       96.51       68.16     16.82 o 
  11   3   1      927.75      919.79     21.85 o 
  13   3   1      636.83      629.77     24.23 o 
  15   3   1      150.45      127.87     28.88 o 
  17   3   1       37.81       29.00     30.96 o 
  19   3   1      538.30      640.08     39.97 o 
 -14   4   1     1140.12     1147.06     43.86 o 
 -12   4   1     1425.92     1343.00     38.75 o 
 -10   4   1     4984.10     5018.65    133.98 o 
  -8   4   1      108.01       59.98     32.92 o 
  -6   4   1     4023.59     3969.51     60.30 o 
  -4   4   1     6960.28     6931.75    208.91 o 
  -2   4   1     1072.16      972.68     41.37 o 
   2   4   1     2362.27     2289.94     58.17 o 
   4   4   1     2321.10     2370.68    108.86 o 
   6   4   1       32.32       14.33     19.66 o 
   8   4   1      599.19      572.73     32.74 o 
  10   4   1     4908.58     4999.01     95.79 o 
  12   4   1     1177.66     1180.83     40.64 o 
  14   4   1     5607.47     5428.36     99.28 o 
 -26   0   2       41.98      162.94     99.97 o 
 -24   0   2       58.52        0.00     79.89 o 
 -22   0   2     1062.23     1137.81     94.46 o 
 -20   0   2    30965.17    31310.73   1772.05 o 
 -18   0   2     7221.36     7120.37    123.09 o 
 -16   0   2     2374.92     2170.78     54.04 o 
 -14   0   2    95822.64    90731.51   1211.41 o 
 -12   0   2    22932.81    24654.14    333.83 o 
 -10   0   2    12836.23    13627.63    168.34 o 
  -8   0   2    90094.24    83058.74   1066.21 o 
  -6   0   2    27745.53    27419.45    392.87 o 
  -4   0   2     1102.04     1183.10     47.86 o 
  -2   0   2    19263.19    18646.13    266.84 o 
   0   0   2    18399.08    16164.45    394.62 o 
   2   0   2    12722.07    13021.23    188.72 o 
   4   0   2    68217.80    64587.52    892.00 o 
   6   0   2    93852.66    86576.51   1198.03 o 
   8   0   2     3676.19     4220.27     58.52 o 
  10   0   2   112155.27   108389.28   1340.62 o 
  12   0   2    25570.45    26994.22    377.97 o 
  14   0   2     3344.02     3736.20    108.33 o 
  16   0   2    30863.59    31688.73    490.44 o 
  18   0   2     7348.31     8004.25    184.93 o 
  20   0   2     2770.88     2972.77     82.50 o 
  22   0   2      113.77       69.47     52.60 o 
  24   0   2    24204.25    23311.00    519.65 o 
 -25   1   2      213.14      286.83     53.70 o 
 -23   1   2       53.87       26.64     39.38 o 
 -21   1   2    21382.51    21188.06    328.21 o 
 -19   1   2      396.10      362.18     38.89 o 
 -17   1   2      389.64      410.88     22.66 o 
 -15   1   2     7471.08     6955.06     97.01 o 
 -13   1   2    23700.32    23382.96    232.95 o 
 -11   1   2     2502.07     2760.73     47.31 o 
  -9   1   2     1065.72     1138.31     18.53 o 
  -7   1   2    79210.05    75614.39    601.22 o 
  -5   1   2    51846.96    52791.14    422.92 o 
  -3   1   2   115384.07   108814.70    914.31 o 
  -1   1   2   121384.52   108473.98    863.79 o 
   1   1   2    25317.76    25718.06    192.88 o 
   3   1   2    58750.21    56489.56    512.14 o 
   5   1   2     1763.88     1730.22     19.78 o 
   7   1   2    53502.43    54902.29    490.87 o 
   9   1   2    14086.95    13700.61    122.04 o 
  11   1   2     6493.51     5945.40     58.13 o 
  13   1   2    21278.41    21830.63    197.69 o 
  15   1   2     5899.98     6289.89     82.41 o 
  17   1   2    37254.82    36688.36    679.64 o 
  19   1   2      203.53      270.11     26.91 o 
  21   1   2      237.66      252.39     34.39 o 
  23   1   2    15053.35    15144.09    305.93 o 
  25   1   2      972.36      996.65     66.77 o 
 -24   2   2      125.72       85.35     43.65 o 
 -22   2   2     7046.59     7020.79    129.02 o 
 -20   2   2     1807.25     1708.09     57.97 o 
 -18   2   2     7049.36     6861.52    116.96 o 
 -16   2   2    15515.96    15601.22    180.37 o 
 -14   2   2     7900.53     7973.43     96.82 o 
 -12   2   2    17990.53    18452.53    189.07 o 
 -10   2   2     5394.28     5675.64     57.34 o 
  -8   2   2    26771.16    27886.33    285.60 o 
  -6   2   2    53005.99    53529.72    436.56 o 
  -4   2   2      382.32      330.75     15.70 o 
  -2   2   2     4896.52     5022.74     44.28 o 
   0   2   2    10275.91    10260.27     91.78 o 
   2   2   2    25574.13    24951.37    208.35 o 
   4   2   2     4217.19     4601.36     52.78 o 
   6   2   2      112.68      189.88     16.78 o 
   8   2   2    32278.40    31292.94    275.58 o 
  10   2   2      860.72      834.59     15.11 o 
  12   2   2      843.61      885.85     17.66 o 
  14   2   2    19912.36    19853.31    225.12 o 
  16   2   2    12493.73    12349.06    174.30 o 
  18   2   2     1581.32     1723.20     49.46 o 
  20   2   2      440.42      438.79     41.11 o 
  22   2   2     4939.81     5273.57    108.87 o 
 -19   3   2     8462.15     8580.43    132.50 o 
 -17   3   2     3422.23     3364.62     70.63 o 
 -15   3   2     2263.79     2249.89     48.00 o 
 -13   3   2     6198.44     6130.93     77.75 o 
 -11   3   2     5052.69     5049.94     58.96 o 
  -9   3   2    20863.73    21046.90    228.96 o 
  -7   3   2       66.08      119.59     17.25 o 
  -5   3   2    55428.79    54836.44    481.75 o 
  -3   3   2     9932.31     9921.23     92.20 o 
  -1   3   2     2128.23     2144.86     29.53 o 
   1   3   2    36745.98    35880.14    385.58 o 
   3   3   2      300.68      347.31     11.63 o 
   5   3   2      782.03      789.63     19.73 o 
   7   3   2     7511.61     7540.54     84.04 o 
   9   3   2    15093.07    14931.13    147.59 o 
  11   3   2      374.88      388.31     16.71 o 
  13   3   2      419.15      428.31     21.84 o 
  15   3   2    24944.30    25476.70    287.65 o 
  17   3   2      200.47      253.92     45.18 o 
  19   3   2    10318.72    10217.70    154.62 o 
 -14   4   2      524.74      568.12     48.74 o 
 -12   4   2     8421.41     8497.38    134.24 o 
 -10   4   2     1246.70     1079.99    162.35 o 
  -8   4   2     2095.51     2103.64     55.85 o 
  -6   4   2    15308.94    15364.48    217.85 o 
  -4   4   2      500.67      481.03     30.94 o 
  -2   4   2     1460.90     1405.10     38.43 o 
   0   4   2     2514.16     2403.83     58.44 o 
   2   4   2    13217.04    13037.34    274.87 o 
   4   4   2     2718.29     2678.94     87.36 o 
   6   4   2      202.42      201.19     25.79 o 
   8   4   2    12533.75    12619.89    236.91 o 
  10   4   2       13.50       31.60     19.15 o 
  12   4   2      815.00      819.35     45.84 o 
  14   4   2     5038.14     5016.20     75.78 o 
 -25   1   3      400.11      408.99     56.46 o 
 -23   1   3      718.49      699.88     56.24 o 
 -21   1   3        1.94        0.00     43.76 o 
 -19   1   3      666.14      682.80     28.77 o 
 -17   1   3     5599.91     5642.14     75.96 o 
 -15   1   3    20836.44    21250.41    213.37 o 
 -13   1   3     8344.55     8200.45     88.58 o 
 -11   1   3    15640.33    15016.23    147.58 o 
  -9   1   3    21303.76    22065.72    191.89 o 
  -7   1   3     9066.49     8209.78     64.74 o 
  -5   1   3    25605.86    26728.52    201.55 o 
  -3   1   3    68257.68    68137.21    593.15 o 
  -1   1   3      276.91      316.40      7.06 o 
   1   1   3     5596.39     5941.29     45.42 o 
   3   1   3     9812.20    10215.67     95.78 o 
   5   1   3    34417.80    34586.99    303.97 o 
   7   1   3    16445.11    17086.51    148.26 o 
   9   1   3    15677.80    15384.45    151.71 o 
  11   1   3    18295.38    18192.13    161.39 o 
  13   1   3    13340.93    13696.36    135.76 o 
  15   1   3    11309.00    11461.94    138.99 o 
  17   1   3     5342.55     5547.34    163.98 o 
  19   1   3       16.73       31.12     25.46 o 
  21   1   3      220.01      233.92     34.31 o 
  23   1   3        8.03        0.00     38.62 o 
 -24   2   3     3231.72     3240.51    102.84 o 
 -22   2   3    10096.47     9710.44    192.60 o 
 -20   2   3     6779.86     6579.90    106.60 o 
 -18   2   3     2904.10     2950.09     56.15 o 
 -16   2   3    15868.77    15943.40    198.39 o 
 -14   2   3     2553.58     2528.71     42.47 o 
 -12   2   3      629.45      621.74     17.36 o 
 -10   2   3     2082.59     2102.73     27.09 o 
  -8   2   3     6932.13     7182.54     73.35 o 
  -6   2   3    40942.85    42862.76    376.64 o 
  -4   2   3     7054.17     7011.44     65.93 o 
  -2   2   3    17846.82    17090.09    134.14 o 
   0   2   3    21459.03    21250.28    188.39 o 
   2   2   3     8971.06     8730.86     77.82 o 
   4   2   3    19349.35    18985.91    176.66 o 
   6   2   3    12592.02    13250.52    128.87 o 
   8   2   3     6536.40     6966.01     67.07 o 
  10   2   3      126.61      106.20     11.36 o 
  12   2   3     2556.35     2544.52     35.56 o 
  14   2   3     3373.34     3638.53     50.27 o 
  16   2   3     2655.54     2975.67     60.15 o 
  18   2   3    12400.08    12166.09    175.20 o 
  20   2   3     7396.27     7166.36    135.57 o 
  22   2   3     4746.93     5063.41    108.18 o 
 -19   3   3        4.42        0.00     33.59 o 
 -17   3   3      174.10      192.14     28.82 o 
 -15   3   3      306.04      248.91     22.16 o 
 -13   3   3       66.46       28.64     17.81 o 
 -11   3   3     1019.31      978.53     27.56 o 
  -9   3   3      460.64      408.34     25.69 o 
  -7   3   3       38.57       46.46     10.75 o 
  -5   3   3      363.46      340.83     38.68 o 
  -3   3   3     1184.76     1155.54     21.03 o 
  -1   3   3     2296.00     2250.89     27.20 o 
   1   3   3      404.47      441.06     25.53 o 
   3   3   3       72.80       61.90     12.66 o 
   5   3   3     3778.29     3716.11     45.70 o 
   7   3   3      122.16      133.57     17.15 o 
   9   3   3      579.81      560.38     16.86 o 
  11   3   3      252.48      229.20     18.67 o 
  13   3   3       59.18       90.71     18.34 o 
  15   3   3       87.17      130.83     29.80 o 
  17   3   3       63.50       81.01     32.25 o 
  19   3   3      500.74      467.75     41.02 o 
 -14   4   3     1915.64     1878.21     55.55 o 
 -12   4   3      419.39      356.66     61.69 o 
 -10   4   3       17.99        0.00     63.76 o 
  -8   4   3     1374.57     1344.14     52.13 o 
  -6   4   3     5132.12     4956.79     80.79 o 
  -4   4   3     3834.66     3953.66     83.50 o 
  -2   4   3      821.52      803.76     33.13 o 
   0   4   3     6552.11     6449.87     99.07 o 
   2   4   3     2059.72     2051.99     77.48 o 
   4   4   3     1084.56     1106.99     42.55 o 
   6   4   3     8076.02     8004.28    132.11 o 
   8   4   3      150.74      165.37     23.03 o 
  10   4   3        9.55       17.19     20.87 o 
  12   4   3        4.77       27.44     24.52 o 
 -26   0   4      499.97      560.44    109.02 o 
 -24   0   4     8757.48     8572.54    306.59 o 
 -22   0   4    15612.94    16183.86    359.86 o 
 -20   0   4     5397.24     5190.49    136.05 o 
 -18   0   4     3687.26     3567.05    122.00 o 
 -16   0   4      362.50      462.79     24.96 o 
 -14   0   4    51605.45    50144.62    836.39 o 
 -12   0   4     4162.77     4208.13    128.30 o 
 -10   0   4    83673.15    78625.75   1121.35 o 
  -8   0   4    72450.54    68616.68    856.38 o 
  -6   0   4     8234.67     8406.03    125.75 o 
  -4   0   4   152221.84   120972.30   1511.93 o 
  -2   0   4     6661.15     6913.68     92.24 o 
   0   0   4      198.95      294.58     10.62 o 
   2   0   4    80883.14    72165.92    860.24 o 
   4   0   4    13750.59    13946.29    170.94 o 
   6   0   4    24854.52    25604.55    331.84 o 
   8   0   4     2819.17     2832.96     48.45 o 
  10   0   4   130262.68   125174.66   1602.49 o 
  12   0   4     6919.31     6924.02     97.65 o 
  14   0   4     9363.64    10033.34    138.59 o 
  16   0   4    49068.68    51735.88   1138.99 o 
  18   0   4      647.25      653.44     44.01 o 
  20   0   4     9936.93     9823.02    237.17 o 
  22   0   4     6594.63     6490.19    174.62 o 
  24   0   4     3210.88     3183.30    126.65 o 
 -25   1   4      398.59      466.45     55.34 o 
 -23   1   4       39.41       55.83     46.41 o 
 -21   1   4    18525.52    18376.58    340.24 o 
 -19   1   4     1626.53     1598.85     44.77 o 
 -17   1   4     6522.77     6461.08     91.01 o 
 -15   1   4    39782.61    40005.39    371.11 o 
 -13   1   4    10967.96    11134.76    106.41 o 
 -11   1   4    39686.18    39123.60    350.07 o 
  -9   1   4     1288.82     1353.14     16.90 o 
  -7   1   4    21115.75    21454.31    183.93 o 
  -5   1   4    10839.43    10583.38     89.25 o 
  -3   1   4    27343.12    27439.28    203.90 o 
  -1   1   4    24439.19    24264.87    172.13 o 
   1   1   4     3908.76     3882.59     31.62 o 
   3   1   4    68545.36    64667.55    593.65 o 
   5   1   4     4450.97     4572.31     48.38 o 
   7   1   4     2584.70     2829.55     43.04 o 
   9   1   4    72803.07    71961.95    691.11 o 
  11   1   4    10698.46    11135.57    106.65 o 
  13   1   4      773.88      764.36     17.35 o 
  15   1   4     6009.26     6129.13     82.50 o 
  17   1   4    17580.68    18225.06    235.24 o 
  19   1   4       39.94       32.20     29.77 o 
  21   1   4      821.64      767.89     40.55 o 
  23   1   4    13579.35    13580.68    290.44 o 
 -24   2   4      141.97       95.93     51.25 o 
 -22   2   4     2148.24     1963.06     63.56 o 
 -20   2   4     5235.72     5147.50    100.06 o 
 -18   2   4     2225.95     2114.44     47.45 o 
 -16   2   4       84.58       48.45     20.11 o 
 -14   2   4    11115.15    10966.47    121.98 o 
 -12   2   4    30588.45    30594.80    322.64 o 
 -10   2   4       13.10       18.20     10.04 o 
  -8   2   4    11191.75    12305.00    116.05 o 
  -6   2   4    59576.42    59390.85    517.81 o 
  -4   2   4    14114.94    15073.82    129.59 o 
  -2   2   4     1858.64     1807.62     18.63 o 
   0   2   4    11977.62    11753.01    100.97 o 
   2   2   4    22577.98    22603.78    190.04 o 
   4   2   4    11986.86    12552.64    107.54 o 
   6   2   4     1826.08     2145.01     25.99 o 
   8   2   4    35714.68    35976.89    330.80 o 
  10   2   4     8483.55     8429.04     92.73 o 
  12   2   4    10774.25    11009.89    121.10 o 
  14   2   4     3891.88     4193.51     52.70 o 
  16   2   4     2347.15     2387.52     55.09 o 
  18   2   4    16999.72    16469.50    230.75 o 
  20   2   4     1643.74     1673.33     61.95 o 
  22   2   4       35.02       64.61     44.94 o 
 -19   3   4    30723.15    30451.16    407.26 o 
 -17   3   4     5095.63     4884.43     89.74 o 
 -15   3   4     1514.97     1543.43     40.11 o 
 -13   3   4    34084.41    33868.46    403.95 o 
 -11   3   4    14809.26    14992.91    164.30 o 
  -9   3   4       92.34      106.90     20.71 o 
  -7   3   4    25283.90    25958.97    250.89 o 
  -5   3   4    18416.58    18229.52    178.72 o 
  -3   3   4       46.52       76.79     11.32 o 
  -1   3   4      468.86      438.37     15.72 o 
   1   3   4    72372.60    71741.38    705.11 o 
   3   3   4     4156.50     4329.51     51.75 o 
   5   3   4    13081.29    12628.18    132.93 o 
   7   3   4    26519.39    25532.08    233.42 o 
   9   3   4     1296.26     1252.20     26.04 o 
  11   3   4    24551.06    24444.11    280.21 o 
  13   3   4      277.54      314.51     22.71 o 
  15   3   4    12455.14    11975.45    156.56 o 
  17   3   4      903.06      909.71     40.72 o 
  19   3   4     8054.71     8388.14    133.86 o 
 -14   4   4     1947.68     1820.60     50.79 o 
 -12   4   4     4170.40     4348.57    139.99 o 
 -10   4   4     1558.25     1480.17    100.16 o 
  -8   4   4     5353.64     5341.04    115.22 o 
  -6   4   4    11043.78    11031.91    160.24 o 
  -4   4   4      323.78      372.06     30.93 o 
  -2   4   4     2895.62     2776.99     63.36 o 
   0   4   4     1813.56     1804.05     34.60 o 
   2   4   4     4598.43     4468.62     65.59 o 
   4   4   4     3268.65     3240.72     91.17 o 
   6   4   4       36.19       58.76     16.51 o 
   8   4   4    10017.56     9977.41    127.28 o 
  10   4   4      251.56      261.02     24.34 o 
  12   4   4     3878.77     3911.51     61.62 o 
 -25   1   5     4399.52     4433.31    122.32 o 
 -23   1   5     8226.90     8059.96    163.15 o 
 -21   1   5     5291.12     5136.80     98.24 o 
 -19   1   5     7417.26     7338.81    114.25 o 
 -17   1   5     2929.00     2959.10     47.87 o 
 -15   1   5        1.52        0.00     15.54 o 
 -13   1   5      563.05      609.45     14.37 o 
 -11   1   5     5207.38     5261.11     51.12 o 
  -9   1   5    18908.27    19347.13    174.21 o 
  -7   1   5    13539.92    14209.99    129.07 o 
  -5   1   5    24195.72    23778.59    183.60 o 
  -3   1   5    36239.78    35878.05    274.72 o 
  -1   1   5    17469.05    17306.19    123.16 o 
   1   1   5    20187.11    19883.34    146.02 o 
   3   1   5     7649.27     7845.16     73.11 o 
   5   1   5     2619.70     2764.78     32.55 o 
   7   1   5      522.77      577.14     13.43 o 
   9   1   5      393.27      358.05     21.16 o 
  11   1   5     5281.79     5542.05     60.60 o 
  13   1   5     7670.56     7969.71     80.50 o 
  15   1   5    17085.69    17539.11    186.76 o 
  17   1   5    13546.66    14219.74    187.74 o 
  19   1   5     6520.72     6514.62    123.55 o 
  21   1   5     5220.28     5362.12     98.25 o 
  23   1   5     1639.89     1646.11     54.98 o 
 -24   2   5       52.22       41.17     43.82 o 
 -22   2   5     1518.08     1383.69     52.94 o 
 -20   2   5     1553.76     1480.99     51.52 o 
 -18   2   5    10773.37    10490.32    150.43 o 
 -16   2   5     5967.34     5779.65     81.44 o 
 -14   2   5     6017.47     5755.43     73.51 o 
 -12   2   5    25016.41    25239.72    262.16 o 
 -10   2   5    12802.91    12523.65    122.23 o 
  -8   2   5      831.28      742.55     13.63 o 
  -6   2   5    19150.83    20461.95    190.58 o 
  -4   2   5      589.72      609.26     12.75 o 
  -2   2   5    11398.99    12305.36    106.29 o 
   0   2   5      177.36      186.17      9.00 o 
   2   2   5    19697.16    19230.10    162.09 o 
   4   2   5    26154.92    26809.27    225.54 o 
   6   2   5    19500.53    19497.78    173.49 o 
   8   2   5    19859.54    19212.04    210.71 o 
  10   2   5     8302.77     8083.84     84.35 o 
  12   2   5     2286.46     2272.46     38.41 o 
  14   2   5     6793.98     6551.72     79.49 o 
  16   2   5       60.51       54.30     28.79 o 
  18   2   5       33.65        0.00     35.93 o 
  20   2   5      619.85      631.33     47.27 o 
  22   2   5     5897.87     5983.51    122.68 o 
 -19   3   5      144.81       81.47     34.16 o 
 -17   3   5     1128.50     1020.42     37.31 o 
 -15   3   5      131.35      115.51     22.47 o 
 -13   3   5      108.61       60.67     21.79 o 
 -11   3   5     1125.88     1064.22     34.18 o 
  -9   3   5     1256.15     1252.36     27.28 o 
  -7   3   5      475.17      474.44     22.60 o 
  -5   3   5       30.96       29.60     11.22 o 
  -3   3   5      783.60      764.47     18.08 o 
  -1   3   5       18.98       19.04     11.90 o 
   1   3   5      691.60      781.64     22.98 o 
   3   3   5       63.46       95.50     10.84 o 
   5   3   5       40.40       57.17     11.39 o 
   7   3   5       97.62      117.88     23.38 o 
   9   3   5        8.09       13.95     15.71 o 
  11   3   5     1548.23     1581.98     44.81 o 
  13   3   5        4.70        0.00     23.46 o 
  15   3   5      284.26      320.81     29.65 o 
  17   3   5      466.01      445.94     37.97 o 
 -14   4   5     1952.20     2109.71     54.37 o 
 -12   4   5     4774.62     4454.30     78.91 o 
 -10   4   5      850.69      682.04     57.25 o 
  -8   4   5     2913.42     2930.29     78.42 o 
  -6   4   5      727.85      689.65     37.64 o 
  -4   4   5       10.21        0.00     20.52 o 
  -2   4   5       11.54       65.08     25.12 o 
   0   4   5     2947.64     2880.83     47.74 o 
   2   4   5      890.65      858.13     25.60 o 
   4   4   5     2795.22     2820.91     45.26 o 
   6   4   5     5358.36     5345.50     93.17 o 
   8   4   5     2932.60     2947.75     64.62 o 
  10   4   5     1211.47     1249.41     35.68 o 
  12   4   5     3436.79     3472.04     58.45 o 
 -26   0   6        4.74       59.63     90.52 o 
 -24   0   6    16036.52    15693.99    348.61 o 
 -22   0   6    20667.99    20208.15    397.84 o 
 -20   0   6      221.07      294.71     53.09 o 
 -18   0   6    65959.13    63744.60   1526.32 o 
 -16   0   6     2211.04     2364.06     60.52 o 
 -14   0   6       52.97       65.20     23.06 o 
 -12   0   6    43585.44    44484.75    742.36 o 
 -10   0   6    17200.88    17686.14    258.17 o 
  -8   0   6     3799.50     3879.64     75.22 o 
  -6   0   6     1955.05     2026.92     29.68 o 
  -4   0   6   146953.13   121384.01   1462.75 o 
  -2   0   6    28646.81    28340.88    333.73 o 
   0   0   6    26236.08    26204.21    300.82 o 
   2   0   6   243698.63   186458.02   2699.77 o 
   4   0   6     5565.07     5791.18     82.26 o 
   6   0   6    49821.93    50151.10    588.16 o 
   8   0   6    16114.03    16082.07    193.16 o 
  10   0   6    23621.53    23864.60    290.99 o 
  12   0   6     5994.35     6191.98     89.80 o 
  14   0   6     4939.14     5047.63    109.26 o 
  16   0   6    29037.47    30161.33    568.41 o 
  18   0   6       42.97       64.34     30.63 o 
  20   0   6    19091.93    19380.74    434.28 o 
  22   0   6    17854.49    17998.65    758.70 o 
  24   0   6       54.56       20.22     63.70 o 
 -25   1   6     9390.75     9263.20    161.52 o 
 -23   1   6      620.91      557.90     61.72 o 
 -21   1   6     6776.58     6740.12    119.76 o 
 -19   1   6    15227.43    15024.93    192.35 o 
 -17   1   6    21404.09    21429.01    246.06 o 
 -15   1   6    10445.22    10324.68    107.62 o 
 -13   1   6     2613.09     2674.20     31.81 o 
 -11   1   6    52883.42    51591.80    454.12 o 
  -9   1   6     1803.45     1841.45     23.00 o 
  -7   1   6      364.25      472.03     10.52 o 
  -5   1   6    47803.59    46389.75    369.62 o 
  -3   1   6     3617.09     3422.55     29.33 o 
  -1   1   6       48.18       61.96      4.75 o 
   1   1   6    28764.63    28863.31    216.95 o 
   3   1   6    73976.41    71975.95    654.58 o 
   5   1   6     6846.84     7399.35     73.25 o 
   7   1   6     2421.08     2548.93     32.21 o 
   9   1   6    52000.52    51647.78    503.70 o 
  11   1   6      659.98      646.99     18.10 o 
  13   1   6    12372.05    12946.23    131.82 o 
  15   1   6    15463.03    15644.21    159.05 o 
  17   1   6     2550.72     2704.37     58.04 o 
  19   1   6     1786.02     1964.43     67.59 o 
  21   1   6       60.07        4.25     35.21 o 
  23   1   6     4278.24     4310.28    108.59 o 
 -24   2   6       10.95       31.55     43.99 o 
 -22   2   6      379.16      422.21     63.88 o 
 -20   2   6    20367.64    20099.75    307.23 o 
 -18   2   6     2010.94     2009.99     51.68 o 
 -16   2   6     9328.57     9289.41    121.05 o 
 -14   2   6     1148.80     1068.39     34.90 o 
 -12   2   6    27286.40    27430.80    247.71 o 
 -10   2   6    12050.22    12103.48    112.11 o 
  -8   2   6      155.24      214.17     19.47 o 
  -6   2   6    16138.56    16255.82    145.06 o 
  -4   2   6    21348.43    22526.99    201.36 o 
  -2   2   6    19375.70    19466.74    154.79 o 
   0   2   6    31930.92    32570.06    261.11 o 
   2   2   6     8952.12     8908.74     76.64 o 
   4   2   6    48069.34    46797.64    359.65 o 
   6   2   6      570.45      658.56     15.41 o 
   8   2   6      177.12      166.83     12.09 o 
  10   2   6    23493.59    23446.82    221.27 o 
  12   2   6    12441.92    12387.21    126.29 o 
  14   2   6      352.03      391.24     20.64 o 
  16   2   6     1093.52     1174.70     36.35 o 
  18   2   6    21946.94    22407.63    346.74 o 
  20   2   6      234.55      239.52     43.88 o 
 -19   3   6     5526.11     5562.28     95.66 o 
 -17   3   6       41.08       23.99     29.75 o 
 -15   3   6     1029.38     1058.66     31.29 o 
 -13   3   6    14102.67    13953.85    172.52 o 
 -11   3   6     6326.10     6353.36     70.58 o 
  -9   3   6    43096.96    43302.50    464.74 o 
  -7   3   6    15661.97    15446.16    147.22 o 
  -5   3   6      566.34      610.27     15.31 o 
  -3   3   6    14516.74    14424.39    141.34 o 
  -1   3   6     1009.19     1220.51     19.52 o 
   1   3   6    10509.02    10419.22     98.45 o 
   3   3   6     9095.10     9358.97     93.01 o 
   5   3   6    20646.46    20212.38    186.34 o 
   7   3   6    11800.11    11631.42    115.12 o 
   9   3   6     1573.83     1528.31     31.88 o 
  11   3   6    22605.50    23168.06    266.94 o 
  13   3   6     1027.00     1115.46     40.11 o 
  15   3   6     3628.91     3582.11     72.38 o 
  17   3   6    11472.27    11266.93    167.89 o 
 -14   4   6     2244.53     2169.55     55.97 o 
 -12   4   6    11211.71    10145.58    157.29 o 
 -10   4   6     2928.57     2821.47     99.48 o 
  -8   4   6      246.07      152.05     36.22 o 
  -6   4   6     9283.30     9286.51    286.05 o 
  -4   4   6     2262.98     2194.55     51.45 o 
  -2   4   6     5426.78     5309.72     76.28 o 
   0   4   6    11363.56    11021.21    147.23 o 
   2   4   6      332.14      350.49     19.63 o 
   4   4   6    11778.50    11546.47    133.68 o 
   6   4   6        3.49       16.58     20.20 o 
   8   4   6      393.13      428.47     25.26 o 
  10   4   6     5869.39     5651.05     83.26 o 
  12   4   6     4478.56     4349.21     81.97 o 
 -25   1   7     2161.04     2245.01     73.37 o 
 -23   1   7     4022.23     3993.54     88.01 o 
 -21   1   7     8807.50     8699.13    128.91 o 
 -19   1   7     6259.96     6220.98     90.01 o 
 -17   1   7     3268.23     3112.83     45.87 o 
 -15   1   7    12373.53    12629.47    124.45 o 
 -13   1   7    21734.60    21893.11    187.18 o 
 -11   1   7     5973.81     5865.20     56.99 o 
  -9   1   7     4680.37     5365.89     57.67 o 
  -7   1   7     1084.31     1131.54     16.22 o 
  -5   1   7    24019.52    25861.83    216.43 o 
  -3   1   7    10026.66     9954.44     79.28 o 
  -1   1   7     9687.54     9540.74     72.17 o 
   1   1   7    23381.96    23854.17    179.91 o 
   3   1   7    31369.02    31058.96    252.02 o 
   5   1   7    31270.00    32497.77    306.81 o 
   7   1   7    21471.42    21185.48    202.20 o 
   9   1   7     3018.99     3054.41     37.22 o 
  11   1   7     2942.59     3000.66     40.18 o 
  13   1   7      141.82      115.75     16.58 o 
  15   1   7      866.33      882.21     23.90 o 
  17   1   7      426.86      451.91     30.11 o 
  19   1   7     1920.09     1895.25     52.62 o 
  21   1   7     9297.98     9225.75    163.10 o 
  23   1   7     4638.74     4525.33    158.95 o 
 -24   2   7     5051.15     5045.76    107.35 o 
 -22   2   7     2682.46     2588.47     71.17 o 
 -20   2   7     2100.75     2029.33     61.25 o 
 -18   2   7     1274.59     1255.70     38.35 o 
 -16   2   7     3111.58     3163.55     58.77 o 
 -14   2   7     8739.22     8714.86     87.61 o 
 -12   2   7     7515.80     7614.51     73.87 o 
 -10   2   7    10393.61    10563.24     98.78 o 
  -8   2   7    11695.66    11786.81     98.14 o 
  -6   2   7    19024.30    18846.01    160.04 o 
  -4   2   7    12140.05    11866.29     99.10 o 
  -2   2   7    19603.80    20831.23    165.65 o 
   0   2   7     6603.44     6311.18     52.90 o 
   2   2   7      196.22      226.02      8.73 o 
   4   2   7     1574.58     1640.92     19.18 o 
   6   2   7      254.26      252.40     11.04 o 
   8   2   7     3983.63     3704.78     41.71 o 
  10   2   7    10279.68    10258.22    101.86 o 
  12   2   7    14502.87    14394.10    155.44 o 
  14   2   7    14025.39    14429.19    164.33 o 
  16   2   7     9440.03     9668.35    123.75 o 
  18   2   7     6277.00     6313.83    138.81 o 
  20   2   7      136.41      189.13     45.53 o 
 -19   3   7      659.64      572.83     38.06 o 
 -17   3   7      282.18      223.64     31.86 o 
 -15   3   7      239.77      263.24     23.82 o 
 -13   3   7     2078.66     1978.00     37.58 o 
 -11   3   7       17.00       30.63     15.00 o 
  -9   3   7      987.51     1006.03     23.25 o 
  -7   3   7     2722.23     2768.96     36.27 o 
  -5   3   7      802.33      803.64     22.46 o 
  -3   3   7       48.53      108.39     12.14 o 
  -1   3   7       43.28       39.51     12.33 o 
   1   3   7     1137.53     1182.87     21.75 o 
   3   3   7      562.07      627.77     15.56 o 
   5   3   7       40.83       61.68     13.33 o 
   7   3   7     1568.98     1584.01     30.06 o 
   9   3   7      490.34      534.05     20.96 o 
  11   3   7       82.21      133.66     20.38 o 
  13   3   7      495.19      484.07     30.73 o 
  15   3   7     1800.73     1732.69     47.03 o 
  17   3   7       40.74       19.43     33.78 o 
 -14   4   7     8102.07     7397.99    134.48 o 
 -12   4   7     1544.18     1426.71     49.56 o 
 -10   4   7      180.53      244.40     31.45 o 
  -8   4   7     5277.10     5440.61    130.22 o 
  -6   4   7      552.34      590.05     39.21 o 
  -4   4   7     3858.81     3839.14     81.24 o 
  -2   4   7     4917.16     4866.83     65.82 o 
   0   4   7      992.97      939.82     25.07 o 
   2   4   7      594.10      541.22     23.73 o 
   4   4   7        0.66       62.58     20.87 o 
   6   4   7     1949.96     1965.12     52.78 o 
   8   4   7       58.15       86.84     24.15 o 
  10   4   7     1880.70     1836.42     50.98 o 
 -26   0   8    12460.56    12610.77    294.35 o 
 -24   0   8     8432.30     8272.54    323.32 o 
 -22   0   8     1391.73     1370.38     71.19 o 
 -20   0   8      648.42      687.43     71.00 o 
 -18   0   8    92263.60    90588.27   1467.45 o 
 -16   0   8     5146.85     5217.55     93.99 o 
 -14   0   8    14213.49    14492.03    225.57 o 
 -12   0   8   112133.16   106171.30   1372.94 o 
 -10   0   8     3299.32     3804.37     58.64 o 
  -8   0   8     4304.72     3530.57     48.82 o 
  -6   0   8    70553.38    67980.41    820.28 o 
  -4   0   8    52771.00    51878.46    600.95 o 
  -2   0   8    21725.08    21949.13    253.66 o 
   0   0   8    32116.52    31253.16    369.77 o 
   2   0   8    95019.09    90179.69   1127.56 o 
   4   0   8     9674.36    11493.12    130.21 o 
   6   0   8    57560.14    55966.07    678.82 o 
   8   0   8    52647.71    53082.39    623.86 o 
  10   0   8       27.08       61.20     18.36 o 
  12   0   8    79654.36    79505.46   1232.38 o 
  14   0   8    15980.38    16889.00    457.05 o 
  16   0   8     8740.68     9026.06    201.89 o 
  18   0   8     3166.33     3118.98     86.30 o 
  20   0   8    12006.34    12178.68    290.95 o 
  22   0   8     4053.74     4200.60    137.98 o 
 -25   1   8    17122.67    16534.34    267.56 o 
 -23   1   8       10.17        9.59     32.23 o 
 -21   1   8      558.26      540.53     34.35 o 
 -19   1   8     7010.95     6905.24    104.45 o 
 -17   1   8     8281.50     8325.48    103.08 o 
 -15   1   8     9872.91     9964.77    100.49 o 
 -13   1   8     5164.75     5133.38     50.19 o 
 -11   1   8    27829.90    27747.28    260.08 o 
  -9   1   8     5323.90     5804.95     56.54 o 
  -7   1   8     8436.54     9278.60     82.17 o 
  -5   1   8    96716.80    94330.52    757.82 o 
  -3   1   8    19590.86    20642.64    168.09 o 
  -1   1   8    54834.03    53632.43    408.44 o 
   1   1   8    11627.31    11747.46     94.04 o 
   3   1   8     2203.90     1979.08     29.02 o 
   5   1   8    30278.45    30082.25    301.44 o 
   7   1   8    12464.03    13407.95    138.49 o 
   9   1   8    11554.63    11715.30    116.45 o 
  11   1   8     4376.97     4498.71     54.21 o 
  13   1   8    24140.37    24447.99    257.05 o 
  15   1   8      602.98      639.09     26.84 o 
  17   1   8     4686.91     4851.65     80.46 o 
  19   1   8    32773.21    33161.71    458.12 o 
  21   1   8        0.10       28.44     38.22 o 
 -24   2   8     2607.44     2451.43     75.13 o 
 -22   2   8      296.10      308.80     40.80 o 
 -20   2   8     9673.69     9496.87    158.51 o 
 -18   2   8     4048.97     4029.39     73.12 o 
 -16   2   8     4679.45     4701.84     68.87 o 
 -14   2   8     7431.04     7577.39     77.74 o 
 -12   2   8      798.50      768.15     17.69 o 
 -10   2   8    21271.02    21296.00    193.42 o 
  -8   2   8      342.84      403.63     11.94 o 
  -6   2   8     2129.04     2178.52     25.11 o 
  -4   2   8    24688.29    23955.04    196.13 o 
  -2   2   8    29576.50    30007.45    220.07 o 
   0   2   8       18.33       47.84      7.27 o 
   2   2   8     2596.52     2595.91     25.26 o 
   4   2   8    37532.50    37080.84    286.16 o 
   6   2   8       75.40       97.00     10.47 o 
   8   2   8      197.74      208.31     14.24 o 
  10   2   8    16366.34    16155.53    155.58 o 
  12   2   8     1112.55     1144.90     27.55 o 
  14   2   8     1737.04     1863.89     43.60 o 
  16   2   8     3490.60     3542.86     61.91 o 
  18   2   8     2909.60     3060.19     79.38 o 
  20   2   8     4400.90     4260.55    100.37 o 
 -19   3   8      164.15      108.48     33.99 o 
 -17   3   8     9467.02     9383.60    138.58 o 
 -15   3   8      343.02      381.37     24.86 o 
 -13   3   8     5533.33     5370.18     69.53 o 
 -11   3   8     2500.51     2563.81     38.12 o 
  -9   3   8    18383.98    18472.36    172.71 o 
  -7   3   8    10402.79    10592.50     96.79 o 
  -5   3   8       15.18       10.55     12.24 o 
  -3   3   8    52405.52    51896.33    452.11 o 
  -1   3   8     1740.16     1770.77     25.38 o 
   1   3   8     4393.39     4506.83     48.75 o 
   3   3   8    27316.03    26734.56    244.76 o 
   5   3   8     2315.20     2273.00     32.11 o 
   7   3   8      681.67      669.87     20.94 o 
   9   3   8      121.98      112.43     20.89 o 
  11   3   8    17229.69    17244.74    183.48 o 
  13   3   8      301.11      309.01     28.44 o 
  15   3   8     4751.78     4904.43     90.02 o 
  17   3   8    15634.16    15398.13    201.71 o 
 -14   4   8     2610.89     2607.31     62.78 o 
 -12   4   8       54.76       42.24     26.41 o 
 -10   4   8    10549.45     9947.37    153.81 o 
  -8   4   8      107.77       73.85     24.63 o 
  -6   4   8      166.08      170.87     17.77 o 
  -4   4   8     5519.58     5387.50     73.69 o 
  -2   4   8     7830.27     7754.26     92.78 o 
   0   4   8      318.35      324.07     21.66 o 
   2   4   8       95.38      127.23     21.28 o 
   4   4   8    13980.17    13642.61    170.48 o 
   6   4   8      173.86      176.30     24.55 o 
   8   4   8      851.71      881.15     35.51 o 
  10   4   8     6169.48     6123.89    100.55 o 
 -25   1   9     3088.86     3043.82     84.01 o 
 -23   1   9       14.72       40.21     33.00 o 
 -21   1   9      257.07      266.61     31.57 o 
 -19   1   9       92.12       57.55     27.05 o 
 -17   1   9    12510.19    12512.66    161.21 o 
 -15   1   9     9688.49     9764.00    116.88 o 
 -13   1   9     7832.18     7930.00     76.51 o 
 -11   1   9    18155.16    18052.86    171.44 o 
  -9   1   9    17931.21    17998.73    155.59 o 
  -7   1   9     6877.12     6392.59     59.36 o 
  -5   1   9    14214.48    14224.61    122.29 o 
  -3   1   9     6137.24     6717.52     56.21 o 
  -1   1   9     3584.98     3804.41     32.94 o 
   1   1   9      522.17      477.08     10.54 o 
   3   1   9     5263.57     5653.71     55.96 o 
   5   1   9     3874.30     3635.86     38.59 o 
   7   1   9    13931.61    13914.72    143.71 o 
   9   1   9    26289.14    26401.27    268.36 o 
  11   1   9    11803.02    12188.17    127.54 o 
  13   1   9     7112.06     7224.36     85.26 o 
  15   1   9    11695.89    12035.68    151.91 o 
  17   1   9     1395.02     1451.77     67.48 o 
  19   1   9       20.20       31.40     32.80 o 
  21   1   9      314.75      364.98     48.65 o 
 -22   2   9     3495.84     3475.33     82.98 o 
 -20   2   9     8678.45     8646.58    146.76 o 
 -18   2   9     3727.12     3453.85     74.24 o 
 -16   2   9     4624.98     4577.07     59.10 o 
 -14   2   9    10061.63    10112.35     97.43 o 
 -12   2   9        2.95       22.77     12.89 o 
 -10   2   9      160.30      187.80     12.66 o 
  -8   2   9     2444.68     2562.66     27.52 o 
  -6   2   9    13316.73    13558.74    112.63 o 
  -4   2   9    11877.58    12026.54     93.23 o 
  -2   2   9    13370.14    13695.11    105.47 o 
   0   2   9    27009.51    26450.84    195.40 o 
   2   2   9     8446.38     8341.03     66.55 o 
   4   2   9    12083.04    12188.74     97.61 o 
   6   2   9     8578.05     8478.11     70.46 o 
   8   2   9        9.37       17.21     13.45 o 
  10   2   9      948.75      960.26     22.52 o 
  12   2   9      395.97      401.37     20.79 o 
  14   2   9     3382.59     3431.78     58.56 o 
  16   2   9     2652.09     2803.28     66.49 o 
  18   2   9     4839.01     4905.42    135.94 o 
  20   2   9     8253.18     8490.82    207.66 o 
 -19   3   9      206.35      200.69     35.67 o 
 -17   3   9        0.26        0.00     30.50 o 
 -15   3   9      202.39      243.75     23.14 o 
 -13   3   9     1400.27     1412.34     31.49 o 
 -11   3   9       60.86       71.77     16.41 o 
  -9   3   9      539.53      596.17     17.97 o 
  -7   3   9      872.50      920.71     19.61 o 
  -5   3   9        8.48       17.37     12.20 o 
  -3   3   9        1.54       49.76     12.45 o 
  -1   3   9       64.35       77.60     12.68 o 
   1   3   9     1608.48     1622.94     24.09 o 
   3   3   9       28.16       91.89     13.13 o 
   5   3   9      127.51      171.35     27.83 o 
   7   3   9     1332.11     1266.72     28.91 o 
   9   3   9      199.95      200.51     24.54 o 
  11   3   9      693.72      688.88     30.50 o 
  13   3   9       64.54       68.59     26.42 o 
  15   3   9       47.99       49.68     39.72 o 
 -12   4   9     3741.24     3550.48     72.10 o 
 -10   4   9      233.16      264.29     31.96 o 
  -8   4   9     1346.17     1265.24     34.77 o 
  -6   4   9      655.00      697.42     24.17 o 
  -4   4   9     5090.58     5094.60     72.31 o 
  -2   4   9     4834.64     4763.05     68.52 o 
   0   4   9      839.87      845.36     24.99 o 
   2   4   9     4928.94     4950.98     66.72 o 
   4   4   9     1042.30     1012.26     28.08 o 
   6   4   9      508.04      506.62     31.95 o 
   8   4   9     2791.13     2761.23     62.39 o 
 -26   0  10    18767.50    18397.00    635.52 o 
 -24   0  10     1704.67     1482.94     79.56 o 
 -22   0  10     3010.40     2877.54    118.37 o 
 -20   0  10      977.49     1116.98     66.58 o 
 -18   0  10     2588.36     3046.73    251.20 o 
 -16   0  10    11003.75    11426.73    183.47 o 
 -14   0  10     8379.45     8509.97    121.26 o 
 -12   0  10    23073.60    21602.66    287.10 o 
 -10   0  10     2144.34     2350.55     40.29 o 
  -8   0  10   178418.66   164856.84   2126.24 o 
  -6   0  10    28834.01    28911.91    359.98 o 
  -4   0  10     1541.97     1386.96     33.53 o 
  -2   0  10    77188.44    73164.88    836.18 o 
   0   0  10     3256.43     3833.25     53.17 o 
   2   0  10     8307.93    10423.06    124.93 o 
   4   0  10     3131.84     2687.04     38.38 o 
   6   0  10    52020.24    51681.72    617.67 o 
   8   0  10     4959.76     5036.38     79.97 o 
  10   0  10    10526.31    10840.10    140.81 o 
  12   0  10    69739.22    68897.80    960.20 o 
  14   0  10     7960.60     8534.13    243.66 o 
  16   0  10    13559.80    13413.03    260.42 o 
  18   0  10    33443.63    32971.81    894.88 o 
  20   0  10      494.79      480.06     66.28 o 
 -25   1  10     6390.48     6581.40    127.30 o 
 -23   1  10     7792.92     7695.54    120.43 o 
 -21   1  10     2988.02     3019.07     64.02 o 
 -19   1  10    32015.99    31339.22    413.37 o 
 -17   1  10     1096.56     1129.45     32.82 o 
 -15   1  10    20986.92    20886.83    211.05 o 
 -13   1  10    14498.79    14800.20    143.05 o 
 -11   1  10    26124.63    27378.83    252.21 o 
  -9   1  10    33661.99    32534.21    277.53 o 
  -7   1  10     5518.98     5352.75     49.69 o 
  -5   1  10     6926.31     6735.68     61.35 o 
  -3   1  10    12962.73    13010.05    105.33 o 
  -1   1  10    67444.82    66976.58    545.24 o 
   1   1  10     4221.96     4207.51     41.82 o 
   3   1  10     6188.33     6808.51     64.45 o 
   5   1  10    51992.64    49848.56    485.36 o 
   7   1  10       92.50      103.74     13.35 o 
   9   1  10       56.41      113.89     17.54 o 
  11   1  10    49125.06    48896.13    482.47 o 
  13   1  10     7590.24     7648.21    101.05 o 
  15   1  10       20.99       40.96     24.84 o 
  17   1  10       88.80       92.61     30.74 o 
  19   1  10    15170.84    15636.16    211.09 o 
  21   1  10       14.66        1.17     45.87 o 
 -22   2  10      131.73      176.27     41.72 o 
 -20   2  10      311.11      245.46     36.78 o 
 -18   2  10     7555.76     7332.00    112.83 o 
 -16   2  10     8350.47     8182.64     94.47 o 
 -14   2  10      248.30      309.77     19.20 o 
 -12   2  10     1966.60     1968.27     29.16 o 
 -10   2  10    39821.77    40108.82    336.96 o 
  -8   2  10     2520.63     2727.00     35.89 o 
  -6   2  10     4769.36     4997.92     46.14 o 
  -4   2  10    26242.22    26319.44    204.98 o 
  -2   2  10     8766.15     8945.29     81.31 o 
   0   2  10     7900.22     7778.26     61.18 o 
   2   2  10     3724.94     3726.14     34.75 o 
   4   2  10    11046.63    11072.56     89.48 o 
   6   2  10     5590.36     5730.45     51.32 o 
   8   2  10      559.22      558.38     19.19 o 
  10   2  10     9533.96     9764.64     95.38 o 
  12   2  10     3490.80     3581.49     48.39 o 
  14   2  10    14462.54    14606.57    178.58 o 
  16   2  10     1284.91     1338.25     74.45 o 
  18   2  10       16.89       48.44     39.65 o 
 -19   3  10      252.58      243.85     36.69 o 
 -17   3  10    27252.71    26918.61    360.04 o 
 -15   3  10     1820.88     1749.50     43.86 o 
 -13   3  10      558.19      597.31     23.46 o 
 -11   3  10    17580.06    17450.73    177.82 o 
  -9   3  10     5126.85     5155.69     58.52 o 
  -7   3  10     2875.62     2886.58     36.79 o 
  -5   3  10      404.29      409.09     16.46 o 
  -3   3  10    24383.84    24228.22    214.73 o 
  -1   3  10       47.41       43.88     13.78 o 
   1   3  10    13746.92    13616.08    124.14 o 
   3   3  10    33314.10    32591.97    288.27 o 
   5   3  10        4.51        0.00     15.77 o 
   7   3  10    17496.92    17336.48    208.28 o 
   9   3  10    11556.64    11501.93    159.11 o 
  11   3  10     1877.12     1840.25     41.92 o 
  13   3  10     6778.02     6818.43    108.56 o 
  15   3  10     1515.86     1447.73     49.17 o 
 -12   4  10       52.36       64.12     27.77 o 
 -10   4  10    12539.03    12742.62    171.16 o 
  -8   4  10       15.66        1.32     23.93 o 
  -6   4  10     1948.42     2003.13     41.15 o 
  -4   4  10     8851.89     9034.31    111.77 o 
  -2   4  10     1362.28     1432.41     34.47 o 
   0   4  10     2191.25     2178.36     40.95 o 
   2   4  10      673.94      682.57     27.08 o 
   4   4  10     4621.06     4720.77     73.13 o 
   6   4  10      975.29      955.95     32.76 o 
   8   4  10      811.16      887.12     35.23 o 
 -25   1  11      342.56      333.46     48.24 o 
 -23   1  11     4976.09     5095.02     91.50 o 
 -21   1  11    12432.64    12480.86    177.66 o 
 -19   1  11     1477.04     1478.06     44.35 o 
 -17   1  11     4236.26     4259.70     61.75 o 
 -15   1  11      838.63      903.83     26.89 o 
 -13   1  11     3305.97     3599.72     43.30 o 
 -11   1  11     3674.27     3888.28     42.43 o 
  -9   1  11     5413.62     5277.56     51.59 o 
  -7   1  11    15043.47    15409.57    126.56 o 
  -5   1  11    15035.90    15035.88    124.76 o 
  -3   1  11    37318.03    37442.51    326.39 o 
  -1   1  11    18804.15    18559.38    150.29 o 
   1   1  11     1581.64     1421.85     20.45 o 
   3   1  11     9389.19     9712.87     90.93 o 
   5   1  11      568.72      646.40     18.54 o 
   7   1  11      466.27      518.04     25.09 o 
   9   1  11     1086.91     1160.78     26.02 o 
  11   1  11      998.59      947.52     25.17 o 
  13   1  11    14178.20    14176.71    175.95 o 
  15   1  11     7351.21     7350.84    101.93 o 
  17   1  11     7875.30     7977.16    118.79 o 
  19   1  11     7657.09     7600.12    143.55 o 
 -22   2  11      539.93      502.10     45.04 o 
 -20   2  11     5702.43     5475.07    105.07 o 
 -18   2  11     3449.30     3357.89     65.24 o 
 -16   2  11     5163.92     5321.11     67.81 o 
 -14   2  11     8516.22     8484.08     88.71 o 
 -12   2  11    11652.20    11803.21    111.98 o 
 -10   2  11    10661.46    10891.95     97.10 o 
  -8   2  11     7367.47     7536.26     69.20 o 
  -6   2  11      183.22      203.71     11.30 o 
  -4   2  11      337.40      343.20     11.34 o 
  -2   2  11      270.67      247.86     10.30 o 
   0   2  11     4462.53     4527.09     40.78 o 
   2   2  11     4385.92     4336.60     39.77 o 
   4   2  11    16706.26    16602.95    131.82 o 
   6   2  11    19556.79    19739.60    157.79 o 
   8   2  11    15440.28    15461.30    173.21 o 
  10   2  11     5380.79     5310.31     58.59 o 
  12   2  11     2461.53     2490.80     45.19 o 
  14   2  11      871.52      942.31     38.16 o 
  16   2  11      503.97      476.69     40.45 o 
  18   2  11       23.39       59.66     41.43 o 
 -19   3  11      237.37      263.55     40.81 o 
 -17   3  11     1025.20     1016.85     37.11 o 
 -15   3  11       19.30        0.00     26.14 o 
 -13   3  11      322.83      345.90     22.29 o 
 -11   3  11      112.40      126.43     19.06 o 
  -9   3  11      199.08      192.00     17.49 o 
  -7   3  11      763.41      880.37     20.98 o 
  -5   3  11      345.52      387.53     17.47 o 
  -3   3  11      821.79      871.01     21.48 o 
  -1   3  11      237.97      257.30     15.03 o 
   1   3  11      277.85      270.64     15.55 o 
   3   3  11     1795.65     1838.20     31.22 o 
   5   3  11      558.72      547.57     21.28 o 
   7   3  11      148.56      165.64     21.58 o 
   9   3  11       19.27       24.07     24.37 o 
  11   3  11      833.75      842.09     35.03 o 
  13   3  11      437.06      465.55     37.95 o 
 -12   4  11     4592.49     4606.10     78.22 o 
 -10   4  11      921.59     1011.40     42.42 o 
  -8   4  11      305.46      299.66     26.62 o 
  -6   4  11     1101.34     1117.75     33.11 o 
  -4   4  11       98.72      138.51     23.25 o 
  -2   4  11       41.11       33.19     22.74 o 
   0   4  11        2.74       51.00     21.90 o 
   2   4  11     2388.30     2413.12     48.95 o 
   4   4  11      948.50     1052.43     33.38 o 
   6   4  11     7953.50     8095.88    115.73 o 
 -24   0  12     1231.42     1147.66     75.12 o 
 -22   0  12    27866.45    26856.44    935.61 o 
 -20   0  12    20902.23    20835.64    362.67 o 
 -18   0  12      110.83       95.66     40.93 o 
 -16   0  12    60763.00    60006.29    783.25 o 
 -14   0  12     1117.27     1042.71     45.35 o 
 -12   0  12       32.62      146.11     18.33 o 
 -10   0  12    10244.43    10213.35    132.28 o 
  -8   0  12    48710.73    46904.11    571.11 o 
  -6   0  12      930.37      914.72     22.98 o 
  -4   0  12     3378.94     3302.73     53.88 o 
  -2   0  12   110376.91   100680.73   1147.63 o 
   0   0  12      863.67      915.89     23.08 o 
   2   0  12    13683.59    13194.88    183.42 o 
   4   0  12    75922.70    74345.27    854.15 o 
   6   0  12     5144.46     5310.12     71.57 o 
   8   0  12    24175.46    25090.11    332.99 o 
  10   0  12     2198.88     2281.03     56.84 o 
  12   0  12    10565.61    11136.42    402.68 o 
  14   0  12      782.20      841.54     50.55 o 
  16   0  12    15812.68    16041.36    308.82 o 
  18   0  12    14636.93    13905.83    673.10 o 
  20   0  12      902.28      926.83     75.34 o 
 -25   1  12      623.34      587.82     50.48 o 
 -23   1  12     2326.91     2307.29     69.05 o 
 -21   1  12     1637.32     1588.09     46.33 o 
 -19   1  12     2961.65     2935.83     61.16 o 
 -17   1  12     5665.90     5613.45     75.71 o 
 -15   1  12    26614.63    26188.54    274.66 o 
 -13   1  12       58.93       70.96     14.87 o 
 -11   1  12      152.26      257.32     17.56 o 
  -9   1  12    53413.84    52392.90    429.82 o 
  -7   1  12     1668.45     1767.17     21.17 o 
  -5   1  12     1328.75     1315.41     19.21 o 
  -3   1  12    25370.53    25213.62    215.53 o 
  -1   1  12     7386.67     7023.57     62.37 o 
   1   1  12      868.44      954.16     20.11 o 
   3   1  12      554.23      531.41     14.20 o 
   5   1  12    38456.60    37642.34    382.32 o 
   7   1  12     1549.01     1614.68     29.59 o 
   9   1  12    20806.24    21041.70    200.05 o 
  11   1  12     9057.65     9022.56    108.68 o 
  13   1  12     3832.01     3839.58     64.13 o 
  15   1  12    12823.47    13158.55    181.58 o 
  17   1  12      241.62      265.08     34.96 o 
  19   1  12     1793.47     1841.18     65.20 o 
 -22   2  12     1831.53     1760.29     60.29 o 
 -20   2  12     1925.52     1882.17     65.53 o 
 -18   2  12    13468.39    13430.14    185.70 o 
 -16   2  12    13282.76    13367.08    140.17 o 
 -14   2  12    10668.57    10675.21    109.31 o 
 -12   2  12     1093.90     1145.28     23.23 o 
 -10   2  12    13062.87    13290.34    117.19 o 
  -8   2  12     9319.13     9324.26     83.81 o 
  -6   2  12     7755.40     7625.13     67.04 o 
  -4   2  12     3817.68     3853.66     36.51 o 
  -2   2  12    10046.38    10392.67     84.85 o 
   0   2  12    31756.79    31836.34    247.21 o 
   2   2  12     3035.01     2991.82     31.12 o 
   4   2  12     2052.77     2031.16     27.05 o 
   6   2  12    51967.30    51369.66    501.03 o 
   8   2  12     5873.08     5881.07     61.37 o 
  10   2  12     2014.47     2055.62     35.52 o 
  12   2  12     6922.80     6867.70     79.57 o 
  14   2  12     9523.07     9598.21    134.50 o 
  16   2  12        5.80       29.00     38.40 o 
 -19   3  12      937.67      900.62     47.11 o 
 -17   3  12    15005.12    15346.73    192.97 o 
 -15   3  12      118.44      109.61     28.14 o 
 -13   3  12     9332.51     9708.40    119.58 o 
 -11   3  12    20649.30    20517.75    208.39 o 
  -9   3  12       11.33       48.91     18.52 o 
  -7   3  12    27875.93    28184.37    260.73 o 
  -5   3  12     8451.70     8465.33     89.42 o 
  -3   3  12     2021.67     2039.32     32.50 o 
  -1   3  12     8771.91     8832.71     89.51 o 
   1   3  12     4677.69     4932.00     59.27 o 
   3   3  12    13972.64    14056.47    144.28 o 
   5   3  12     2627.87     2627.18     43.24 o 
   7   3  12    13743.10    13803.12    144.08 o 
   9   3  12     3540.83     3481.07     58.27 o 
  11   3  12     1334.43     1290.83     40.33 o 
  13   3  12    18028.12    17860.43    245.80 o 
 -10   4  12     3378.84     3446.40     65.90 o 
  -8   4  12     1343.76     1323.33     57.13 o 
  -6   4  12     2633.64     2722.86     54.05 o 
  -4   4  12     2336.76     2404.89     50.33 o 
  -2   4  12      428.46      482.28     26.88 o 
   0   4  12    10193.85    10277.49    143.76 o 
   2   4  12     1017.48     1018.44     45.11 o 
   4   4  12      163.21      139.62     28.53 o 
   6   4  12    12170.39    12046.83    161.92 o 
 -23   1  13     7051.82     6738.18    110.68 o 
 -21   1  13     3720.13     3804.84     74.47 o 
 -19   1  13     3952.83     3925.03     66.85 o 
 -17   1  13     7274.47     7128.18     92.00 o 
 -15   1  13     6050.35     5945.13     78.32 o 
 -13   1  13     6413.05     6553.07     69.67 o 
 -11   1  13     9107.65     9362.30     89.20 o 
  -9   1  13     1636.12     1773.35     28.16 o 
  -7   1  13        2.78       31.23      9.89 o 
  -5   1  13     1121.52     1215.33     18.77 o 
  -3   1  13     5634.23     5482.66     53.61 o 
  -1   1  13     4697.95     4421.00     44.70 o 
   1   1  13    19640.34    19796.49    177.79 o 
   3   1  13    21325.49    20995.40    186.20 o 
   5   1  13    12679.61    12540.44    119.68 o 
   7   1  13    12799.12    12916.09    128.99 o 
   9   1  13     5211.85     5198.10     63.04 o 
  11   1  13       34.46       56.65     20.95 o 
  13   1  13      328.26      294.77     28.33 o 
  15   1  13       56.33       44.81     31.46 o 
  17   1  13      985.14     1042.49     48.72 o 
  19   1  13      627.88      615.83     52.90 o 
 -22   2  13     1973.86     1914.12     70.92 o 
 -20   2  13      606.48      573.31     42.27 o 
 -18   2  13     1901.09     1932.57     59.26 o 
 -16   2  13     1370.58     1407.66     31.57 o 
 -14   2  13     6934.52     7037.95     77.26 o 
 -12   2  13     3828.95     3758.60     45.90 o 
 -10   2  13    11971.04    12294.71    112.82 o 
  -8   2  13     8254.30     8347.92     78.63 o 
  -6   2  13    10181.17    10252.86     87.69 o 
  -4   2  13    22515.28    23084.66    188.51 o 
  -2   2  13      826.43      797.91     15.76 o 
   0   2  13     3205.87     3214.77     34.51 o 
   2   2  13     2867.74     2825.81     32.67 o 
   4   2  13     2928.14     2822.75     33.65 o 
   6   2  13      791.04      863.03     19.16 o 
   8   2  13       53.19       40.06     17.77 o 
  10   2  13    11886.72    11805.70    122.05 o 
  12   2  13     8965.13     9084.90     94.08 o 
  14   2  13     5272.19     5207.01     87.51 o 
  16   2  13     9739.23     9840.10    207.08 o 
 -17   3  13      185.49      239.08     32.03 o 
 -15   3  13       25.94        0.00     28.13 o 
 -13   3  13       21.72       20.73     23.56 o 
 -11   3  13      896.76      925.83     28.73 o 
  -9   3  13       19.94       11.68     19.08 o 
  -7   3  13      334.50      415.99     20.51 o 
  -5   3  13      320.94      337.77     19.50 o 
  -3   3  13      811.64      884.34     21.89 o 
  -1   3  13      179.73      186.71     19.78 o 
   1   3  13      421.31      461.30     21.72 o 
   3   3  13       42.44      143.53     20.52 o 
   5   3  13       62.21       58.10     21.93 o 
   7   3  13      141.64      200.84     23.38 o 
   9   3  13       10.96        8.66     30.53 o 
  11   3  13      393.90      374.39     37.78 o 
  13   3  13       36.88       23.76     37.23 o 
  -8   4  13     2192.28     2356.18     60.28 o 
  -6   4  13     6034.58     5934.43     97.80 o 
  -4   4  13      668.69      661.71     31.74 o 
  -2   4  13     2403.80     2392.37     55.19 o 
   0   4  13      774.82      851.17     35.71 o 
   2   4  13        6.02        2.03     27.83 o 
   4   4  13       39.53       25.67     32.71 o 
 -24   0  14     6708.37     6719.32    217.74 o 
 -22   0  14    15173.02    14797.65    329.52 o 
 -20   0  14       59.48      129.27     63.64 o 
 -18   0  14     4346.85     4387.42    129.44 o 
 -16   0  14    52768.29    51701.53    812.13 o 
 -14   0  14       94.01      144.12     22.41 o 
 -12   0  14    25537.95    25631.02    318.37 o 
 -10   0  14    35452.93    35345.05    433.49 o 
  -8   0  14     4419.82     4437.68     76.12 o 
  -6   0  14    26901.97    26563.03    301.62 o 
  -4   0  14     4847.75     4869.40     67.61 o 
  -2   0  14    50813.48    50165.25    547.97 o 
   0   0  14     9449.04     9865.40    126.07 o 
   2   0  14    33307.43    33404.92    388.66 o 
   4   0  14    31011.50    31293.53    364.84 o 
   6   0  14        3.47       42.68     18.28 o 
   8   0  14    53372.13    52126.35    918.69 o 
  10   0  14    10144.43     9877.54    163.39 o 
  12   0  14     1738.34     1645.41     76.60 o 
  14   0  14    19069.08    18618.35    595.66 o 
  16   0  14     1353.81     1364.90     69.76 o 
  18   0  14     1134.98     1034.48    111.18 o 
 -23   1  14    19722.94    19488.48    268.40 o 
 -21   1  14     2197.79     2230.53     59.54 o 
 -19   1  14     2224.88     2241.64     50.47 o 
 -17   1  14    10770.17    11069.60    134.02 o 
 -15   1  14    10776.34    10686.72    118.82 o 
 -13   1  14     5107.98     4910.31     58.75 o 
 -11   1  14       30.70       49.71     13.76 o 
  -9   1  14    27064.25    27508.34    232.61 o 
  -7   1  14     2751.41     2732.79     31.09 o 
  -5   1  14    14815.30    14847.58    126.72 o 
  -3   1  14    31552.41    31950.34    273.97 o 
  -1   1  14     9556.95     9483.66     88.42 o 
   1   1  14    36223.42    34943.41    309.68 o 
   3   1  14       65.08       97.03     12.24 o 
   5   1  14     5602.55     5652.26     72.89 o 
   7   1  14    11965.81    11891.74    120.64 o 
   9   1  14     7444.07     7531.08     81.25 o 
  11   1  14     1890.75     1880.53     38.43 o 
  13   1  14      978.76     1050.77     33.53 o 
  15   1  14    13155.01    13232.05    201.57 o 
  17   1  14      890.97      815.96     48.19 o 
 -22   2  14     6469.25     6659.41    126.34 o 
 -20   2  14     3418.15     3405.59     72.44 o 
 -18   2  14     3235.93     3316.06     83.62 o 
 -16   2  14     1445.22     1492.07     32.97 o 
 -14   2  14    19234.96    19327.66    189.63 o 
 -12   2  14       51.19       76.81     18.14 o 
 -10   2  14      841.80     1004.58     21.80 o 
  -8   2  14    28418.75    28098.89    252.92 o 
  -6   2  14     1013.34     1000.39     19.18 o 
  -4   2  14      595.63      642.39     16.30 o 
  -2   2  14     7530.73     7506.62     72.00 o 
   0   2  14    36984.44    37125.48    311.80 o 
   2   2  14      212.27      223.99     14.34 o 
   4   2  14      208.24      241.88     15.34 o 
   6   2  14    10823.90    10604.01     96.38 o 
   8   2  14     3948.19     4042.49     48.59 o 
  10   2  14     4581.35     4596.53     72.18 o 
  12   2  14    10330.04    10080.93    138.39 o 
  14   2  14     1005.38      999.98     44.21 o 
  16   2  14     3512.73     3663.61     81.40 o 
 -17   3  14      645.30      639.32     36.94 o 
 -15   3  14     9965.75    10065.82    133.85 o 
 -13   3  14     2931.25     3036.12     52.03 o 
 -11   3  14     4056.46     3906.15     58.53 o 
  -9   3  14      405.85      356.96     24.27 o 
  -7   3  14    18986.21    19923.22    206.39 o 
  -5   3  14      494.54      527.40     24.01 o 
  -3   3  14     2003.52     1994.03     36.21 o 
  -1   3  14    24430.93    24421.46    254.45 o 
   1   3  14      154.05      156.57     20.96 o 
   3   3  14    24513.36    24194.89    253.99 o 
   5   3  14     9209.83     9115.16    123.00 o 
   7   3  14    16072.79    15902.82    210.82 o 
   9   3  14      456.84      458.72     37.62 o 
  11   3  14     2162.90     2232.49     61.91 o 
  -6   4  14      277.37      322.48     36.80 o 
  -4   4  14     1099.92     1064.38     39.42 o 
  -2   4  14     2474.92     2435.20     53.49 o 
   0   4  14    11153.98    10836.31    157.09 o 
 -23   1  15      105.76       46.40     38.13 o 
 -21   1  15       20.82       38.80     32.33 o 
 -19   1  15      224.03      226.81     28.22 o 
 -17   1  15     3507.45     3622.75     58.69 o 
 -15   1  15     5157.47     5110.65     66.05 o 
 -13   1  15     9261.51     9235.46    121.82 o 
 -11   1  15    16130.68    16004.32    139.25 o 
  -9   1  15     8556.94     8426.65     74.82 o 
  -7   1  15     8794.94     8972.91     76.84 o 
  -5   1  15     2574.84     2557.84     31.53 o 
  -3   1  15      839.95      869.82     21.14 o 
  -1   1  15     2090.83     2111.86     31.60 o 
   1   1  15       14.56       40.60     12.65 o 
   3   1  15     2525.03     2522.02     33.38 o 
   5   1  15     2690.19     2644.91     37.58 o 
   7   1  15     9894.87     9696.73     97.01 o 
   9   1  15    12516.51    12282.81    124.50 o 
  11   1  15     4930.74     5048.26     66.08 o 
  13   1  15     6670.48     6565.07     81.41 o 
  15   1  15     4033.33     4115.31     82.32 o 
  17   1  15     2037.35     2014.81     82.66 o 
 -20   2  15     5817.42     6036.10    101.41 o 
 -18   2  15     5499.67     5615.16     88.29 o 
 -16   2  15     1147.58     1230.52     32.49 o 
 -14   2  15     1302.70     1403.07     30.37 o 
 -12   2  15     1692.98     1608.36     34.38 o 
 -10   2  15       71.94      156.21     21.43 o 
  -8   2  15      374.64      418.06     18.07 o 
  -6   2  15     4746.63     4855.26     53.70 o 
  -4   2  15     5672.97     5694.14     58.31 o 
  -2   2  15    17769.07    17944.22    160.12 o 
   0   2  15    18109.66    18567.82    155.74 o 
   2   2  15     4211.40     4229.60     44.63 o 
   4   2  15     3922.52     3912.10     44.29 o 
   6   2  15     6886.17     6898.21     67.99 o 
   8   2  15       68.56       78.08     19.83 o 
  10   2  15       41.20       77.32     23.54 o 
  12   2  15      224.62      187.92     29.56 o 
  14   2  15     3934.73     4023.26    109.55 o 
 -17   3  15      556.71      517.54     39.51 o 
 -15   3  15       16.73       43.56     30.89 o 
 -13   3  15       22.77       20.39     26.50 o 
 -11   3  15     1642.72     1647.55     39.03 o 
  -9   3  15      788.65      711.28     27.99 o 
  -7   3  15      674.67      745.68     25.93 o 
  -5   3  15      494.41      503.09     25.03 o 
  -3   3  15     1155.81     1122.76     34.87 o 
  -1   3  15       51.45       84.27     22.85 o 
   1   3  15      261.36      295.94     24.10 o 
   3   3  15     2467.77     2638.66     52.75 o 
   5   3  15        3.01       43.68     25.71 o 
   7   3  15       19.03       31.27     28.88 o 
   9   3  15      920.54      991.42     48.04 o 
 -24   0  16     9470.05     9553.43    318.79 o 
 -22   0  16     2356.60     2320.60    102.36 o 
 -20   0  16     9903.90    10651.29    426.47 o 
 -18   0  16       60.60       75.19     35.26 o 
 -16   0  16    10525.59    10751.67    172.97 o 
 -14   0  16     4439.40     4549.43     88.86 o 
 -12   0  16    17065.19    17057.97    217.45 o 
 -10   0  16    23218.57    23711.83    296.00 o 
  -8   0  16      534.95      641.94     41.66 o 
  -6   0  16    91018.60    85558.17    953.34 o 
  -4   0  16     8185.98     8180.88    166.06 o 
  -2   0  16     2596.58     2639.20     67.55 o 
   0   0  16    40402.84    39941.88    489.84 o 
   2   0  16     5717.78     5537.31     81.54 o 
   4   0  16      452.00      454.32     29.15 o 
   6   0  16      423.74      454.09     33.42 o 
   8   0  16    26650.47    26231.35    399.52 o 
  10   0  16     1924.44     1966.63     59.06 o 
  12   0  16     3294.12     3404.70     82.17 o 
  14   0  16    28730.88    27771.56    427.44 o 
  16   0  16       29.74       38.58     46.09 o 
 -23   1  16     8605.08     8739.54    137.55 o 
 -21   1  16     2741.94     2685.57     55.97 o 
 -19   1  16    10120.99    10106.03    126.71 o 
 -17   1  16     7694.29     7994.92     94.62 o 
 -15   1  16     1109.05     1260.71     28.67 o 
 -13   1  16    24545.07    24030.73    284.72 o 
 -11   1  16        1.11       29.77     15.73 o 
  -9   1  16     7945.55     8113.10     85.44 o 
  -7   1  16    24211.09    24430.19    201.32 o 
  -5   1  16    31603.65    31467.61    279.41 o 
  -3   1  16      471.52      532.97     18.24 o 
  -1   1  16     9850.03     9809.36    114.16 o 
   1   1  16    43800.44    42215.23    374.22 o 
   3   1  16        0.78       43.17     14.43 o 
   5   1  16      200.03      238.12     17.84 o 
   7   1  16    32047.29    31294.56    298.89 o 
   9   1  16     1438.37     1537.45     34.40 o 
  11   1  16      371.60      432.64     26.79 o 
  13   1  16     5395.73     5409.73     77.07 o 
  15   1  16    10757.16    10650.03    136.59 o 
 -20   2  16     3717.76     3826.36     77.89 o 
 -18   2  16       42.00       60.63     34.31 o 
 -16   2  16     3665.60     3567.90     58.88 o 
 -14   2  16    11508.26    11553.42    126.03 o 
 -12   2  16       29.91       38.95     18.50 o 
 -10   2  16        3.24       46.56     24.27 o 
  -8   2  16    18320.31    18783.47    192.45 o 
  -6   2  16     3989.09     4174.02     51.36 o 
  -4   2  16     4300.39     4376.45     50.25 o 
  -2   2  16     2794.46     2797.43     39.19 o 
   0   2  16      997.78     1014.62     21.24 o 
   2   2  16    17190.75    17325.75    150.91 o 
   4   2  16      354.63      383.49     18.98 o 
   6   2  16     3592.31     3642.96     44.23 o 
   8   2  16     2840.99     2960.99     53.62 o 
  10   2  16     8626.25     8532.45     94.23 o 
  12   2  16     2960.24     2927.10     68.55 o 
  14   2  16     2047.38     1960.65     52.52 o 
 -15   3  16    18096.99    17844.94    222.68 o 
 -13   3  16      417.00      325.13     30.89 o 
 -11   3  16     2781.85     2764.67     54.64 o 
  -9   3  16    13575.42    13125.70    149.73 o 
  -7   3  16     9086.10     9317.85    112.60 o 
  -5   3  16      718.25      722.77     29.92 o 
  -3   3  16     1389.91     1442.76     38.46 o 
  -1   3  16    25106.77    25037.89    393.10 o 
   1   3  16      496.71      485.03     28.04 o 
   3   3  16     7004.56     7076.97    108.11 o 
   5   3  16     5654.22     5646.90     84.19 o 
   7   3  16       23.40       52.27     30.59 o 
   9   3  16     9904.26    10059.47    243.74 o 
 -21   1  17     4734.48     4731.19     79.80 o 
 -19   1  17     3398.96     3380.08     60.68 o 
 -17   1  17      285.96      374.06     24.99 o 
 -15   1  17       88.07      122.38     21.23 o 
 -13   1  17       51.85       75.12     18.95 o 
 -11   1  17     1082.28     1115.65     23.24 o 
  -9   1  17     4138.50     4146.91     45.24 o 
  -7   1  17     3980.76     4072.19     46.11 o 
  -5   1  17    14562.45    14568.88    144.59 o 
  -3   1  17    24148.21    23892.05    229.85 o 
  -1   1  17     7921.29     7804.81    103.10 o 
   1   1  17     2290.41     2242.17     34.50 o 
   3   1  17     3162.38     3061.31     38.56 o 
   5   1  17      511.58      540.57     20.12 o 
   7   1  17      113.02       83.73     21.70 o 
   9   1  17      162.64      110.75     23.80 o 
  11   1  17     1121.93     1083.98     34.74 o 
  13   1  17     4556.23     4347.56     69.13 o 
  15   1  17     4710.44     4746.72     78.27 o 
 -20   2  17     1353.95     1266.89     47.35 o 
 -18   2  17     4478.28     4376.89     82.51 o 
 -16   2  17     1857.79     1996.66     49.95 o 
 -14   2  17    12287.85    12242.40    148.14 o 
 -12   2  17     9379.08     9262.59     96.79 o 
 -10   2  17     1863.30     2162.96     36.08 o 
  -8   2  17     3495.60     3634.83     48.41 o 
  -6   2  17      708.06      690.03     23.80 o 
  -4   2  17     1015.61     1064.26     24.37 o 
  -2   2  17      255.49      284.40     19.48 o 
   0   2  17      375.35      395.63     20.34 o 
   2   2  17     7255.82     7301.86     73.73 o 
   4   2  17     6010.69     5935.19     63.75 o 
   6   2  17    11316.08    11162.84    110.26 o 
   8   2  17     7004.27     7023.25     80.64 o 
  10   2  17     3949.42     4002.96     63.05 o 
  12   2  17     1890.39     1943.44     51.22 o 
 -15   3  17      511.46      538.40     37.13 o 
 -13   3  17      184.13      187.54     31.85 o 
 -11   3  17       39.95       90.16     26.36 o 
  -9   3  17        7.06       45.97     27.31 o 
  -7   3  17      626.15      614.63     30.58 o 
  -5   3  17       50.01       86.98     26.02 o 
  -3   3  17       41.78        4.97     25.91 o 
  -1   3  17      837.46      930.28     35.52 o 
   1   3  17       89.54       69.95     28.93 o 
   3   3  17       60.42       60.81     29.30 o 
   5   3  17      850.03      837.96     37.29 o 
   7   3  17     1235.08     1156.14     50.43 o 
 -22   0  18       65.43       58.85     61.09 o 
 -20   0  18    22116.74    22117.39    376.25 o 
 -18   0  18     2327.52     2341.07     83.36 o 
 -16   0  18     4485.72     4248.40    101.77 o 
 -14   0  18    29896.55    30382.50    455.88 o 
 -12   0  18    10563.02    10692.88    154.75 o 
 -10   0  18     1967.07     1916.39     55.23 o 
  -8   0  18     4427.08     4516.33     79.58 o 
  -6   0  18    62062.64    60263.75   1029.38 o 
  -4   0  18     8773.57     8668.54    118.98 o 
  -2   0  18     9568.26     9307.83    140.20 o 
   0   0  18    47331.70    44822.32    771.31 o 
   2   0  18     1428.57     1249.68     50.53 o 
   4   0  18    31895.27    30553.99    534.05 o 
   6   0  18    25193.75    22907.72    428.67 o 
   8   0  18     9077.99     8664.40    150.97 o 
  10   0  18     9579.08     9664.65    165.78 o 
  12   0  18     2163.89     2237.77     74.04 o 
  14   0  18     4381.12     4167.86     97.83 o 
 -21   1  18     6111.29     6062.46    108.61 o 
 -19   1  18     8304.31     8207.72    109.15 o 
 -17   1  18     3036.44     2904.31     50.05 o 
 -15   1  18     4959.64     4924.70     62.25 o 
 -13   1  18    22609.11    22818.00    221.66 o 
 -11   1  18      668.92      698.15     24.24 o 
  -9   1  18      130.89      152.76     19.37 o 
  -7   1  18    29735.01    30081.54    272.69 o 
  -5   1  18      144.82      226.95     25.35 o 
  -3   1  18     5000.82     5038.12     60.21 o 
  -1   1  18     1090.20     1084.41     33.61 o 
   1   1  18    15261.72    15358.85    164.03 o 
   3   1  18      669.49      799.00     25.49 o 
   5   1  18     1628.45     1611.23     35.37 o 
   7   1  18    13772.49    14016.15    173.02 o 
   9   1  18     3729.63     3487.92     58.74 o 
  11   1  18    11619.69    11477.04    148.88 o 
  13   1  18     3517.70     3481.16     69.52 o 
 -18   2  18     3522.87     3523.11     73.70 o 
 -16   2  18     2809.20     2864.25     61.62 o 
 -14   2  18     7309.18     7194.56     91.43 o 
 -12   2  18    15736.95    15516.46    153.27 o 
 -10   2  18      851.60      922.17     26.40 o 
  -8   2  18     6411.29     6465.12     72.65 o 
  -6   2  18    10192.57    10470.98    109.57 o 
  -4   2  18    12734.36    12929.11    125.45 o 
  -2   2  18     4185.82     4169.08     56.10 o 
   0   2  18     1852.87     1940.23     35.56 o 
   2   2  18    15687.19    15543.51    148.20 o 
   4   2  18       80.96       78.82     20.93 o 
   6   2  18      459.51      453.69     26.10 o 
   8   2  18     9676.35     9721.33    108.38 o 
  10   2  18     4397.43     4454.58     68.19 o 
 -13   3  18      464.26      510.04     32.93 o 
 -11   3  18    11351.30    11600.24    146.70 o 
  -9   3  18     8077.36     8157.30    110.16 o 
  -7   3  18       32.38        9.25     28.96 o 
  -5   3  18    14954.78    15092.85    183.31 o 
  -3   3  18      267.29      262.96     31.07 o 
  -1   3  18      835.23      839.32     36.44 o 
   1   3  18     2653.80     2628.98     87.77 o 
   3   3  18     5771.31     6081.37    135.04 o 
   5   3  18     2000.07     2079.74     54.54 o 
 -21   1  19     5216.14     5227.15     91.25 o 
 -19   1  19     3232.78     3336.77     63.07 o 
 -17   1  19     3583.92     3713.93     59.72 o 
 -15   1  19     9432.15     9172.40    104.50 o 
 -13   1  19     1524.08     1608.51     34.57 o 
 -11   1  19      245.44      252.79     22.76 o 
  -9   1  19     4881.17     4862.55     60.83 o 
  -7   1  19       41.42       47.70     20.17 o 
  -5   1  19     2275.30     2267.15     44.99 o 
  -3   1  19       55.78       59.17     19.87 o 
  -1   1  19     5555.96     5488.98     65.59 o 
   1   1  19    10202.31     9901.16    108.60 o 
   3   1  19     5961.12     5884.23     72.97 o 
   5   1  19     6942.73     6712.45     86.30 o 
   7   1  19     6376.53     6115.63     88.08 o 
   9   1  19     2954.03     2945.77     56.64 o 
  11   1  19     1316.29     1320.57     55.73 o 
 -18   2  19      103.68      130.40     34.65 o 
 -16   2  19       16.96       21.20     31.41 o 
 -14   2  19     1720.74     1749.22     38.84 o 
 -12   2  19     3110.76     3370.61     52.82 o 
 -10   2  19     5389.19     5571.40     64.96 o 
  -8   2  19     9807.82    10043.56    107.23 o 
  -6   2  19     5429.13     5544.93     67.77 o 
  -4   2  19     5089.75     5139.00     61.26 o 
  -2   2  19     4621.76     4649.54     57.15 o 
   0   2  19      144.93      143.25     21.84 o 
   2   2  19     1046.17     1041.10     27.77 o 
   4   2  19       76.95       80.42     24.78 o 
   6   2  19     1587.83     1606.10     37.13 o 
   8   2  19     1148.79     1279.56     37.96 o 
  10   2  19     2749.20     2742.71    104.22 o 
 -11   3  19        0.17       65.34     32.06 o 
  -9   3  19      321.18      390.87     33.87 o 
  -7   3  19      484.42      496.58     34.84 o 
  -5   3  19       17.87       21.58     30.80 o 
  -3   3  19       23.01        0.00     31.31 o 
  -1   3  19     1818.52     1863.01     49.93 o 
   1   3  19       17.55        5.52     33.21 o 
   3   3  19      141.85      218.27     36.15 o 
 -20   0  20    32850.02    30824.97    821.20 o 
 -18   0  20        9.39        0.00     39.78 o 
 -16   0  20     2922.99     3088.16    146.71 o 
 -14   0  20    29192.95    29362.58    443.05 o 
 -12   0  20     1282.04     1322.59     49.43 o 
 -10   0  20     9610.67     9331.14    157.40 o 
  -8   0  20    22231.00    22501.76    394.82 o 
  -6   0  20      295.36      310.96     36.55 o 
  -4   0  20     6257.93     6110.05    111.02 o 
  -2   0  20     3677.71     3682.63     96.02 o 
   0   0  20    17190.39    16805.29    351.43 o 
   2   0  20      133.57      203.38     41.50 o 
   4   0  20    34301.92    33066.99    578.96 o 
   6   0  20     3432.65     3779.85     87.10 o 
   8   0  20      191.73      251.72     43.61 o 
  10   0  20    28271.20    27164.63    419.58 o 
  12   0  20      762.49      747.51     65.63 o 
 -19   1  20     2173.57     2199.84     49.46 o 
 -17   1  20     7717.00     7646.15     95.58 o 
 -15   1  20     1036.32     1018.45     32.50 o 
 -13   1  20     7360.68     7345.36     93.76 o 
 -11   1  20     3301.84     3267.35     54.08 o 
  -9   1  20    14608.64    14748.02    168.03 o 
  -7   1  20    10484.13    10553.78    111.02 o 
  -5   1  20     6700.91     6551.96     89.21 o 
  -3   1  20    14431.48    14144.12    158.65 o 
  -1   1  20     2746.58     2691.59     48.88 o 
   1   1  20     4350.41     4251.13     93.72 o 
   3   1  20    25775.31    24442.20    284.36 o 
   5   1  20     1104.91     1175.11     37.90 o 
   7   1  20     1038.91      980.13     37.38 o 
   9   1  20     2806.17     2754.08     58.32 o 
  11   1  20     8436.69     8161.32    120.04 o 
 -16   2  20      280.42      309.01     35.49 o 
 -14   2  20     1086.34     1175.69     33.95 o 
 -12   2  20    22101.53    22103.13    225.35 o 
 -10   2  20      536.26      549.46     27.66 o 
  -8   2  20      148.92      188.63     23.54 o 
  -6   2  20    11907.22    12075.47    126.31 o 
  -4   2  20     6467.64     6698.35     89.39 o 
  -2   2  20       18.33        0.00     22.61 o 
   0   2  20     2808.66     2770.76     44.98 o 
   2   2  20    13865.57    13941.98    146.58 o 
   4   2  20     2329.95     2419.02     47.91 o 
   6   2  20     1013.80     1020.00     36.22 o 
   8   2  20     6979.48     6911.72    100.53 o 
  -7   3  20       30.41       76.80     33.23 o 
  -5   3  20    16991.31    17605.35    321.76 o 
  -3   3  20      272.74      271.41     34.96 o 
  -1   3  20     2320.26     2293.85     59.55 o 
 -19   1  21       17.16        0.00     36.39 o 
 -17   1  21     1414.55     1383.18     56.34 o 
 -15   1  21     2176.55     2282.20     53.95 o 
 -13   1  21     3882.02     3973.89     59.89 o 
 -11   1  21    15378.04    15530.64    163.87 o 
  -9   1  21     7427.89     7480.80     88.48 o 
  -7   1  21      454.11      452.45     27.10 o 
  -5   1  21     3755.42     3815.25     62.15 o 
  -3   1  21      692.30      685.86     29.99 o 
  -1   1  21        4.22        5.84     25.51 o 
   1   1  21      402.88      397.45     28.41 o 
   3   1  21      633.77      690.25     33.17 o 
   5   1  21     3571.23     3302.94     66.35 o 
   7   1  21     3553.40     3620.34     71.88 o 
   9   1  21     4829.66     4651.06     76.55 o 
 -14   2  21      297.91      273.66     31.06 o 
 -12   2  21      467.17      528.97     30.86 o 
 -10   2  21      982.84      976.72     33.00 o 
  -8   2  21     1691.86     1668.76     38.68 o 
  -6   2  21      454.93      456.32     28.51 o 
  -4   2  21     4626.77     4736.33     64.51 o 
  -2   2  21    10488.14    10446.75    137.98 o 
   0   2  21     5412.99     5613.40     79.82 o 
   2   2  21     3789.82     3886.53     61.47 o 
   4   2  21     2647.35     2604.51     56.75 o 
   6   2  21      735.70      763.58     41.56 o 
 -18   0  22     9098.16     9133.27    267.10 o 
 -16   0  22     4626.80     4685.09    103.43 o 
 -14   0  22     5564.63     5768.60    129.24 o 
 -12   0  22      564.75      551.42     78.77 o 
 -10   0  22    29276.52    29501.51    470.62 o 
  -8   0  22     6797.84     6838.10    126.81 o 
  -6   0  22       15.01      113.61     79.44 o 
  -4   0  22    40825.66    38521.78    573.81 o 
  -2   0  22      250.36      235.22     47.25 o 
   0   0  22      995.58      870.45     54.65 o 
   2   0  22    10343.40     9953.65    198.19 o 
   4   0  22     7790.32     7896.76    164.91 o 
   6   0  22      237.14      225.39     55.35 o 
   8   0  22      385.54      369.02     50.76 o 
 -17   1  22    12686.31    12945.85    201.43 o 
 -15   1  22     1288.36     1445.02     40.98 o 
 -13   1  22     3923.78     4003.73     69.03 o 
 -11   1  22    12686.75    12824.31    144.90 o 
  -9   1  22      162.46      179.27     26.62 o 
  -7   1  22     1776.39     1811.15     43.02 o 
  -5   1  22     7655.69     7459.87     94.82 o 
  -3   1  22    14800.37    14481.69    211.67 o 
  -1   1  22        4.75        0.00     30.46 o 
   1   1  22      127.03      125.08     29.26 o 
   3   1  22    19378.66    19378.72    244.09 o 
   5   1  22     1252.00     1241.58     46.03 o 
   7   1  22     1899.74     1907.18     54.18 o 
 -12   2  22     3544.30     3712.56     65.73 o 
 -10   2  22     3836.21     4042.48     67.63 o 
  -8   2  22     2004.21     1966.42     47.64 o 
  -6   2  22     7318.66     7190.50    120.80 o 
  -4   2  22     3694.30     3680.78     64.21 o 
  -2   2  22    11780.48    11532.13    139.70 o 
   0   2  22      576.00      557.51     33.71 o 
   2   2  22     2941.15     2977.39     67.28 o 
   4   2  22     6077.38     6092.98    108.21 o 
 -15   1  23        0.39       21.12     34.32 o 
 -13   1  23        2.52        0.00     33.41 o 
 -11   1  23      447.99      457.86     35.24 o 
  -9   1  23      720.49      691.69     37.47 o 
  -7   1  23     3109.37     3106.79     63.74 o 
  -5   1  23     6891.61     6626.36    106.18 o 
  -3   1  23     6073.72     5926.50     97.64 o 
  -1   1  23     4908.37     4825.89     95.90 o 
   1   1  23     3703.62     3564.87     68.95 o 
   3   1  23      874.52      993.64     39.49 o 
   5   1  23      113.87      104.93     37.60 o 
 -10   2  23      287.20      270.51     33.85 o 
  -8   2  23      863.46     1008.58     38.81 o 
  -6   2  23     1419.92     1433.06     50.22 o 
  -4   2  23      647.59      600.04     37.40 o 
  -2   2  23      257.26      288.61     36.68 o 
   0   2  23       72.32      143.86     35.08 o 
 -14   0  24     1557.97     1632.93     72.87 o 
 -12   0  24    10106.14    10154.83    193.93 o 
 -10   0  24    16913.68    17050.52    490.43 o 
  -8   0  24      357.66      376.82     51.97 o 
  -6   0  24      905.80      958.34     55.67 o 
  -4   0  24    19270.90    18328.99    403.17 o 
  -2   0  24      532.45      509.13     50.85 o 
   0   0  24    13183.90    13317.54    496.59 o 
   2   0  24    11637.61    10755.08    333.45 o 
   4   0  24       40.82      111.91     62.27 o 
 -13   1  24      153.87      112.65     37.68 o 
 -11   1  24    19793.85    19914.26    275.72 o 
  -9   1  24     2054.96     1970.32     52.11 o 
  -7   1  24     3253.59     3271.49     65.85 o 
  -5   1  24     8681.18     8437.97    118.14 o 
  -3   1  24     6101.03     5900.85    100.15 o 
  -1   1  24     3626.36     3621.35     75.41 o 
   1   1  24        3.67       14.98     35.15 o 
   3   1  24     8193.92     8226.34    116.73 o 
  -9   1  25     1139.92     1130.32     46.39 o 
  -7   1  25       55.57       49.53     36.72 o 
  -5   1  25      779.25      790.86     41.00 o 
  -3   1  25     1128.13     1196.49     48.22 o 
  -1   1  25     1989.54     1936.99     59.52 o 
  -6   0  26      208.29      219.42     55.55 o 
  -4   0  26     1513.06     1487.97     69.75 o 
                                                 
